# Supplementary material for: Low striatal T3 is implicated in inattention and memory impairment in an ADHD mouse model overexpressing thyroid hormone-responsive protein
Source: Commun Biol. 2021 Sep 20;4:1101. doi: 10.1038/s42003-021-02633-w (PMC8452653; doi:10.1038/s42003-021-02633-w)
Supplement: Supplementary file 4 — Supplementary Data 1 [file 42003_2021_2633_MOESM4_ESM.xlsx]

## Sheet: Main Figures
Main Figures: Statisctical Analysis
Experiment	Size	Analyses	genotype	P value
Figure 1
(c). THRSP protein level	n=6/group	one-way ANOVA;	F (3, 20) = 15.0	P <.001
		Bonferroni's test
WT vs THRSP OE				P = 0.015
WT vs THRSP KO				P = 0.011
THRSP OE vs THRSP KO				P < 0.011
Experiment	Size	Analyses	genotype	p value
Figure 2
(a). Y-maze: Total arms entry	n=10/group	one-way ANOVA;	F (3, 36) = 1.04	P = 0.388
		Bonferroni’s test
WT vs THRSP OE				P = 0.864
WT vs THRSP KO				P = 0.561
THRSP OE vs THRSP KO				P > 0.999
(b). Y-maze: Spontaneous alternations	n=10/group	one-way ANOVA;	F (3, 36) = 7.13	P < 0.001
		Bonferroni’s test
WT vs THRSP OE				P = 0.018
WT vs THRSP KO				P > 0.999
THRSP OE vs THRSP KO				P < 0.001
(c). NORT: Investigation time	n=10/group	one-way ANOVA;	F (3, 36) = 4.71	P = 0.007
		Bonferroni’s test
WT vs THRSP OE				P = 0.015
WT vs THRSP KO				P = 0.011
THRSP OE vs THRSP KO				P < 0.011
(d). NORT: Discrimination index	n=10/group	one-way ANOVA;	F (3, 36) = 4.44	P = 0.009
		Bonferroni’s test
WT vs THRSP OE				P = 0.042
WT vs THRSP KO				P > 0.999
THRSP OE vs THRSP KO				P = 0.015
(e). OBAT: Recognition index	n=9-10/group	one-way ANOVA;	F (3, 34) = 6.18	P = 0.002
		Bonferroni’s test
WT vs THRSP OE				P = 0.001
WT vs THRSP KO				P > 0.999
THRSP OE vs THRSP KO				P = 0.024
(f). OBAT: Preference index	n=9-10/group	one-way ANOVA;	F (3, 34) = 4.17	P = 0.013
		Bonferroni’s test
WT vs THRSP OE				P = 0.007
WT vs THRSP KO				P = 0.757
THRSP OE vs THRSP KO				P = 0.317
Experiment	Size	Analyses	genotype	P value	day	P value	genotype	P value
							× day interaction
Figure 3
(a). Barnes maze: Latency time	n=8/group	Two-way RM ANOVA;	F (2, 21) = 24.6	P < 0.001	F (2.63, 55.2) = 38.3	P < 0.001	F (6, 63) = 2.38	P = 0.039
		Bonferroni’s test
WT: Day 1 vs. Day 4				P < 0.001
THRSP OE: Day 1 vs. Day 4				P = 0.015
THRSP KO: Day 1 vs. Day 4				P = 0.010
(b). Barnes maze: Errors	n=8/group	Two-way RM ANOVA;	F (2, 21) = 22.3	P < 0.001	F (1.96, 41.1) = 38.7	P < 0.001	F (6, 63) = 1.65	P = 0.148
		Bonferroni’s test
WT: Day 1 vs. Day 4				P < 0.001
THRSP OE: Day 1 vs. Day 4				P = 0.02
THRSP KO: Day 1 vs. Day 4				P < 0.001
	Size	Analyses	genotype	P value	quadrant	P value	genotype	P value
							× quadrant interaction
(c). Barnes maze: Probe trial	n=7/group	Two-way ANOVA;	F (2, 72) = 11.5	P < 0.001	F (3, 72) = 15.5	P < 0.001	F (6, 72) = 11.3	P < 0.001
		Bonferroni’s test
Target
WT vs. THRSP OE				P = 0.003
WT vs. THRSP KO				P > 0.999
THRSP OE vs. THRSP KO				P < 0.001
Positive
WT vs. THRSP OE				P < 0.001
WT vs. THRSP KO				P > 0.999
THRSP OE vs. THRSP KO				P = 0.020
Negative
WT vs. THRSP OE				P < 0.001
WT vs. THRSP KO				P > 0.999
THRSP OE vs. THRSP KO				P < 0.001
Opposite
WT vs. THRSP OE				P = 0.007
WT vs. THRSP KO				P > 0.999
THRSP OE vs. THRSP KO				P = 0.145
Experiment	Size	Analyses	genotype	P value	time	P value	genotype	P value
							× time interaction
Figure 4
(a). EEG: Theta events (10 mins)	n=6/group	Two-way RM ANOVA;	F (2, 15) = 16.5	P < 0.001	F (3.22, 48.4) = 1.07	P = 0.375	F (10, 75) = 0.633	P = 0.781
		Bonferroni’s test
10 mins
WT vs. THRSP OE				P = 0.028
WT vs. THRSP KO				P > 0.999
THRSP OE vs. THRSP KO				P = 0.007
20 mins
WT vs. THRSP OE				P = 0.007
WT vs. THRSP KO				P > 0.999
THRSP OE vs. THRSP KO				P = 0.049
30 mins
WT vs. THRSP OE				P < 0.001
WT vs. THRSP KO				P > 0.999
THRSP OE vs. THRSP KO				P = 0.090
40 mins
WT vs. THRSP OE				P < 0.001
WT vs. THRSP KO				P = 0.645
THRSP OE vs. THRSP KO				P = 0.007
50 mins
WT vs. THRSP OE				P = 0.006
WT vs. THRSP KO				P = 0.345
THRSP OE vs. THRSP KO				P = 0.001
60 mins
WT vs. THRSP OE				P = 0.007
WT vs. THRSP KO				P = 0.302
THRSP OE vs. THRSP KO				P < 0.001
(b). EEG: Total theta frequency	n=6/group	one-way ANOVA;	F (2, 15) = 9.30	P = 0.002
		Bonferroni’s test
WT vs. THRSP OE				P = 0.016
WT vs. THRSP KO				P > 0.999
THRSP OE vs. THRSP KO				P = 0.003
Experiment	Size	Analyses	genotype	p value
Figure 5
(a). Striatal T4 level	n=6/group	one-way ANOVA;	F (2, 15) = 0.198	P = 0.822
		Bonferroni’s test
WT vs. THRSP OE				P > 0.999
WT vs. THRSP KO				P > 0.999
THRSP OE vs. THRSP KO				P > 0.999
(b). Striatal T3 level	n=6/group	one-way ANOVA;	F (2, 15) = 10.4	P = 0.001
		Bonferroni’s test
WT vs. THRSP OE				P = 0.002
WT vs. THRSP KO				P > 0.999
THRSP OE vs. THRSP KO				P = 0.008
(c). Brain weight	n=6/group	one-way ANOVA;	F (2, 15) = 1.38	P = 0.282
		Bonferroni’s test
WT vs. THRSP OE				P = 0.471
WT vs. THRSP KO				P > 0.999
THRSP OE vs. THRSP KO				P = 0.562
(d). Body weight	n=6/group	one-way ANOVA;	F (2, 15) = 1.54	P = 0.246
		Bonferroni’s test
WT vs. THRSP OE				P > 0.999
WT vs. THRSP KO				P > 0.999
THRSP OE vs. THRSP KO				P = 0.300
(e). Brain-body weight ratio	n=6/group	one-way ANOVA;	F (2, 15) = 2.17	P = 0.148
		Bonferroni’s test
WT vs. THRSP OE				P = 0.423
WT vs. THRSP KO				P > 0.999
THRSP OE vs. THRSP KO				P = 0.199
Experiment	Size	Analyses	genotype	P value	treatment	P value	genotype	P value
							× treatment interaction
Figure 6
(a). Y-maze: Total entry	n=10/group	Two-way ANOVA;	F (1, 54) = 0.473	P = 0.495	F (2, 54) = 6.14	P = 0.004	F (2, 54) = 0.401	P = 0.672
		Bonferroni’s test
VEH:WT vs. VEH:THRSP OE				P > 0.999
VEH:WT vs. LT3 (10):WT				P > 0.999
VEH:WT vs. LT4 (10):WT				P > 0.999
VEH:THRSP OE vs. LT3 (10):THRSP OE				P > 0.999
VEH:THRSP OE vs. LT4 (10):THRSP OE				P > 0.999
LT3 (10):WT vs. LT3 (10):THRSP OE				P > 0.999
LT4 (10):WT vs. LT4 (10):THRSP OE				P > 0.999
(b). Y-maze: Spontaenous alternations	n=10/group	Two-way ANOVA;	F (1, 54) = 6.89	P = 0.011	F (2, 54) = 22.4	P < 0.001	F (2, 54) = 1.91	P = 0.158
		Bonferroni’s test
VEH:WT vs. VEH:THRSP OE				P = 0.034
VEH:WT vs. LT3 (10):WT				P = 0.014
VEH:WT vs. LT4 (10):WT				P = 0.415
VEH:THRSP OE vs. LT3 (10):THRSP OE				P < 0.001
VEH:THRSP OE vs. LT4 (10):THRSP OE				P = 0.001
LT3 (10):WT vs. LT3 (10):THRSP OE				P = 0.985
LT4 (10):WT vs. LT4 (10):THRSP OE				P = 0.972
(c). NORT: Investigation time	n=10/group	Two-way ANOVA;	F (1, 54) = 3.94	P = 0.052	F (2, 54) = 18.0	P < 0.001	F (2, 54) = 2.67	P = 0.078
		Bonferroni’s test
VEH:WT vs. VEH:THRSP OE				P = 0.048
VEH:WT vs. LT3 (10):WT				P = 0.040
VEH:WT vs. LT4 (10):WT				P = 0.936
VEH:THRSP OE vs. LT3 (10):THRSP OE				P < 0.001
VEH:THRSP OE vs. LT4 (10):THRSP OE				P = 0.002
LT3 (10):WT vs. LT3 (10):THRSP OE				P = 0.987
LT4 (10):WT vs. LT4 (10):THRSP OE				P > 0.999
(d). NORT: Discrimination index	n=10/group	Two-way ANOVA;	F (1, 54) = 3.40	P = 0.071	F (2, 54) = 1.51	P = 0.229	F (2, 54) = 3.07	P = 0.055
		Bonferroni’s test
VEH:WT vs. VEH:THRSP OE				P = 0.039
VEH:WT vs. LT3 (10):WT				P = 0.998
VEH:WT vs. LT4 (10):WT				P = 0.997
VEH:THRSP OE vs. LT3 (10):THRSP OE				P = 0.258
VEH:THRSP OE vs. LT4 (10):THRSP OE				P = 0.065
LT3 (10):WT vs. LT3 (10):THRSP OE				P = 0.998
LT4 (10):WT vs. LT4 (10):THRSP OE				P > 0.999
(e). OBAT: Discrimination index	n=9-10/group	Two-way ANOVA;	F (1, 51) = 29.3	P < 0.001	F (2, 51) = 16.2	P < 0.001	F (2, 51) = 1.04	P = 0.362
		Bonferroni’s test
VEH:WT vs. VEH:THRSP OE				P = 0.002
VEH:WT vs. LT3 (10):WT				P = 0.049
VEH:WT vs. LT4 (10):WT				P = 0.727
VEH:THRSP OE vs. LT3 (10):THRSP OE				P = 0.009
VEH:THRSP OE vs. LT4 (10):THRSP OE				P = 0.987
LT3 (10):WT vs. LT3 (10):THRSP OE				P = 0.024
LT4 (10):WT vs. LT4 (10):THRSP OE				P = 0.331
(f). OBAT: Preference index	n=9-10/group	Two-way ANOVA;	F (1, 51) = 26.5	P < 0.001	F (2, 51) = 17.6	P < 0.001	F (2, 51) = 1.56	P = 0.219
		Bonferroni’s test
VEH:WT vs. VEH:THRSP OE				P = 0.009
VEH:WT vs. LT3 (10):WT				P = 0.022
VEH:WT vs. LT4 (10):WT				P > 0.999
VEH:THRSP OE vs. LT3 (10):THRSP OE				P = 0.046
VEH:THRSP OE vs. LT4 (10):THRSP OE				P > 0.999
LT3 (10):WT vs. LT3 (10):THRSP OE				P = 0.007
LT4 (10):WT vs. LT4 (10):THRSP OE				P > 0.999
Experiment	Size	Analyses	genotype/	P value	day	P value	genotype/treatment	P value
			treatment				× day interaction
Figure 7
(a). Barnes maze: Latency time	n=8/group	Two-way RM ANOVA;	F (5, 42) = 3.50	P = 0.010	F (2.64, 111) = 34.1	P < 0.001	F (15, 126) = 0.557	P = 0.902
		Bonferroni’s test
VEH
WT: Day 1 vs. Day 4				P = 0.024
THRSP OE: Day 1 vs. Day 4				P = 0.040
T3 (10 mg·kg-1)
WT: Day 1 vs. Day 4				P < 0.001
THRSP OE: Day 1 vs. Day 4				P < 0.001
LT4 (10 mg·kg-1)
WT: Day 1 vs. Day 4				P = 0.012
THRSP OE: Day 1 vs. Day 4				P = 0.190
(b). Barnes maze: Errors	n=8/group	Two-way RM ANOVA;	F (5, 42) = 9.68	P < 0.001	F (2.51, 106) = 33.3	P < 0.001	F (15, 126) = 1.26	P = 0.235
		Bonferroni’s test
VEH
WT: Day 1 vs. Day 4				P = 0.024
THRSP OE: Day 1 vs. Day 4				P = 0.017
T3 (10 mg·kg-1)
WT: Day 1 vs. Day 4				P = 0.005
THRSP OE: Day 1 vs. Day 4				P = 0.139
LT4 (10 mg·kg-1)
WT: Day 1 vs. Day 4				P = 0.004
THRSP OE: Day 1 vs. Day 4				P = 0.009
Experiment	Size	Analyses	genotype/	P value	day	P value	genotype/treatment	P value
			treatment				× day interaction
(c). Barnes maze: Probe trial	n=6/group	Two-way ANOVA;	F (5, 120) = 5.42	P < 0.001	F (3, 120) = 79.7	P < 0.001	F (15, 120) = 8.64	P < 0.001
		Bonferroni’s test
Target
WT (VEH) vs. THRSP OE (VEH)				P = 0.004
WT (VEH) vs. WT (LT3; 10)				P = 0.008
WT (VEH) vs. WT (LT4; 10)				P > 0.999
THRSP OE (VEH) vs. THRSP OE (LT3; 10)				P < 0.001
THRSP OE (VEH) vs. THRSP OE (LT4; 10)				P = 0.025
WT (LT3; 10) vs. THRSP OE (LT3; 10)				P > 0.999
WT (LT4; 10) vs. THRSP OE (LT4; 10)				P > 0.999
Positive
WT (VEH) vs. THRSP OE (VEH)				P = 0.076
WT (VEH) vs. WT (LT3; 10)				P > 0.999
WT (VEH) vs. WT (LT4; 10)				P > 0.999
THRSP OE (VEH) vs. THRSP OE (LT3; 10)				P = 0.129
THRSP OE (VEH) vs. THRSP OE (LT4; 10)				P > 0.999
WT (LT3; 10) vs. THRSP OE (LT3; 10)				P > 0.999
WT (LT4; 10) vs. THRSP OE (LT4; 10)				P > 0.999
Negative
WT (VEH) vs. THRSP OE (VEH)				P < 0.001
WT (VEH) vs. WT (LT3; 10)				P = 0.563
WT (VEH) vs. WT (LT4; 10)				P = 0.882
THRSP OE (VEH) vs. THRSP OE (LT3; 10)				P = 0.044
THRSP OE (VEH) vs. THRSP OE (LT4; 10)				P = 0.025
WT (LT3; 10) vs. THRSP OE (LT3; 10)				P > 0.999
WT (LT4; 10) vs. THRSP OE (LT4; 10)				P > 0.999
Opposite
WT (VEH) vs. THRSP OE (VEH)				P < 0.001
WT (VEH) vs. WT (LT3; 10)				P > 0.999
WT (VEH) vs. WT (LT4; 10)				P = 0.882
THRSP OE (VEH) vs. THRSP OE (LT3; 10)				P = 0.004
THRSP OE (VEH) vs. THRSP OE (LT4; 10)				P > 0.999
WT (LT3; 10) vs. THRSP OE (LT3; 10)				P > 0.999
WT (LT4; 10) vs. THRSP OE (LT4; 10)				P > 0.999
Experiment	Size	Analyses	genotype/	P value	day	P value	genotype/treatment	P value
			treatment				× day interaction
Figure 8
(a). EEG: Theta events (10 mins)	n=12/group	Two-way RM ANOVA;	F (1, 22) = 11.3	P = 0.003	F (1.37, 30.2) = 0.296	P = 0.663	F (6, 132) = 0.797	P = 0.574
		Bonferroni’s test
WT (VEH) vs. THRSP OE (VEH)
0 mins				P > 0.999
10 mins				P > 0.999
20 mins				P = 0.014
30 mins				P < 0.001
40 mins				P = 0.021
50 mins				P = 0.076
60 mins				P = 0.057
(b). EEG: Theta events (10 mins)	n=12/group	Two-way RM ANOVA;	F (2, 33) = 0.105	P = 0.901	F (7, 231) = 5.75	P < 0.001	F (14, 231) = 0.884	P = 0.577
		Bonferroni’s test
(-10 mins)
WT (VEH) vs. THRSP OE (LT3; 10)				P > 0.999
WT (VEH) vs. THRSP OE (T4; 10)				P > 0.999
THRSP OE (T3; 10) vs. THRSP OE (T4; 10)				P > 0.999
(0 mins)
WT (VEH) vs. THRSP OE (LT3; 10)				P > 0.999
WT (VEH) vs. THRSP OE (T4; 10)				P > 0.999
THRSP OE (T3; 10) vs. THRSP OE (T4; 10)				P > 0.999
(10 mins)
WT (VEH) vs. THRSP OE (LT3; 10)				P > 0.999
WT (VEH) vs. THRSP OE (T4; 10)				P > 0.999
THRSP OE (T3; 10) vs. THRSP OE (T4; 10)				P > 0.999
(20 mins)
WT (VEH) vs. THRSP OE (LT3; 10)				P > 0.999
WT (VEH) vs. THRSP OE (T4; 10)				P > 0.999
THRSP OE (T3; 10) vs. THRSP OE (T4; 10)				P > 0.999
(30 mins)
WT (VEH) vs. THRSP OE (LT3; 10)				P > 0.999
WT (VEH) vs. THRSP OE (T4; 10)				P > 0.999
THRSP OE (T3; 10) vs. THRSP OE (T4; 10)				P > 0.999
(40 mins)
WT (VEH) vs. THRSP OE (LT3; 10)				P > 0.999
WT (VEH) vs. THRSP OE (T4; 10)				P > 0.999
THRSP OE (T3; 10) vs. THRSP OE (T4; 10)				P > 0.999
(50 mins)
WT (VEH) vs. THRSP OE (LT3; 10)				P > 0.999
WT (VEH) vs. THRSP OE (T4; 10)				P > 0.999
THRSP OE (T3; 10) vs. THRSP OE (T4; 10)				P > 0.999
(60 mins)
WT (VEH) vs. THRSP OE (LT3; 10)				P > 0.999
WT (VEH) vs. THRSP OE (T4; 10)				P > 0.999
THRSP OE (T3; 10) vs. THRSP OE (T4; 10)				P > 0.999
Experiment	Size	Analyses	genotype	P value	treatment	P value	genotype	P value
							× treatment interaction
Figure 9
(a). Striatal T4 level	n=6/group	Two-way ANOVA;	F (1, 20) = 3.36	P = 0.082	F (1, 20) = 35.7	P < 0.001	F (1, 20) = 1.19	P = 0.288
		Bonferroni’s test
WT (VEH) vs. THRSP OE (VEH)				P > 0.999
WT (VEH) vs. WT (LT4; 10)				P < 0.001
THRSP OE (VEH) vs. THRSP OE (LT4; 10)				P = 0.015
WT (LT4; 10) vs. THRSP OE (LT4; 10)				P = 0.311
(b). Striatal T3 level	n=6/group	Two-way ANOVA;	F (1, 20) = 26.7	P < 0.001	F (1, 20) = 69.5	P < 0.001	F (1, 20) = 1.02	P = 0.324
		Bonferroni’s test
WT (VEH) vs. THRSP OE (VEH)				P = 0.049
WT (VEH) vs. WT (LT3; 10)				P < 0.001
THRSP OE (VEH) vs. THRSP OE (LT3; 10)				P < 0.001
WT (LT3; 10) vs. THRSP OE (LT3; 10)				P = 0.002
Experiment	Size	Analyses	genotype	P value	treatment	P value	genotype	P value
							× treatment interaction
Figure 10
(a). MCT8 level	n=6/group	Two-way ANOVA;	F (1, 30) = 4.96	P = 0.034	F (2, 30) = 20.2	P < 0.001	F (2, 30) = 7.04	P = 0.003
		Bonferroni’s test
WT (VEH) vs. THRSP OE (VEH)				P = 0.014	*
WT (VEH) vs. WT (LT3; 10)				P = 0.021	*
WT (VEH) vs. WT (LT4; 10)				P > 0.999
THRSP OE (VEH) vs. THRSP OE (LT3; 10)				P < 0.001	***
THRSP OE (VEH) vs. THRSP OE (LT4; 10)				P < 0.001	***
WT (LT3; 10) vs. THRSP OE (LT3; 10)				P > 0.999
WT (LT4; 10) vs. THRSP OE (LT4; 10)				P > 0.999
(b). TRα level	n=6/group	Two-way ANOVA;	F (1, 30) = 14.4	P < 0.001	F (2, 30) = 43.3	P < 0.001	F (2, 30) = 2.05	P = 0.146
		Bonferroni’s test
WT (VEH) vs. THRSP OE (VEH)				P = 0.606
WT (VEH) vs. WT (LT3; 10)				P = 0.032	*
WT (VEH) vs. WT (LT4; 10)				P > 0.999
THRSP OE (VEH) vs. THRSP OE (LT3; 10)				P < 0.001	***
THRSP OE (VEH) vs. THRSP OE (LT4; 10)				P = 0.067
WT (LT3; 10) vs. THRSP OE (LT3; 10)				P = 0.015
WT (LT4; 10) vs. THRSP OE (LT4; 10)				P > 0.999
(c). TRβ level	n=6/group	Two-way ANOVA;	F (1, 30) = 0.123	P = 0.728	F (2, 30) = 0.709	P = 0.500	F (2, 30) = 0.589	P = 0.561
		Bonferroni’s test
WT (VEH) vs. THRSP OE (VEH)				P > 0.999
WT (VEH) vs. WT (LT3; 10)				P > 0.999
WT (VEH) vs. WT (LT4; 10)				P > 0.999
THRSP OE (VEH) vs. THRSP OE (LT3; 10)				P > 0.999
THRSP OE (VEH) vs. THRSP OE (LT4; 10)				P > 0.999
WT (LT3; 10) vs. THRSP OE (LT3; 10)				P > 0.999
WT (LT4; 10) vs. THRSP OE (LT4; 10)				P > 0.999

## Sheet: Main Fig - Raw dataset
Main Figures: Raw dataset
Experiment	Dataset
Figure 1
(c). THRSP protein level (n=6/group)
WT	0.968762	1.04273	0.988511	1.04407	0.959693	1.29623
THRSP HET	1.01995	1.08257	1.02284	0.790581	0.933903	1.01264
THRSP KO	1.06248	0.532513	0.675445	0.389194	0.500448	0.509809
THRSP OE	1.85146	1.61425	1.05239	1.60366	1.66404	1.04577
Experiment	Dataset
Figure 2
(a). Y-maze: Total arms entry (n=10/group)
WT	15	27	28	26	13	35	8	20	13	24
THRSP KO	33	20	25	35	32	21	14	32	27	18
THRSP OE	25	26	24	19	20	19	25	30	31	31
(b). Y-maze: Spontaneous alternations (n=10/group)
WT	34	59	46	50	54	52	47	51	44	56
THRSP KO	42	42	57	78	53	44	67	40	62	77
THRSP OE	47.22	34.62	39.29	21	23	22	25	24	18	19
(c). NORT: Investigation time (n=10/group)
WT	83.04	45.37	63.5	63.23	61	41	32	47	52	59
THRSP KO	77.01	78.68	32	99	96	75	20	64	44	40
THRSP OE	41.55	50.22	32.03	37.21	5.5	4.34	30.98	32.87	10.8	12
(d). NORT: Discrimination index (n=10/group)
WT	0.8	0.6	0.4	0.6	0.5	0.2	0.3	0.4	0.5	0.1
THRSP KO	0.5	0.5	1	0.2	0.4	0.7	0.2	0.5	0.3	0.5
THRSP OE	0.1	0.1	0.2	0.2	0	0.2	0.1	0.5	0.3	-0.1
(e). OBAT: Recognition index (n=9-10/group)
WT	67.9	76	49.4	63.1	48.9	48.1	62	48.5	51.7	59
THRSP KO	60	57.1	49.5	45.3	58.5	48.1	52.3	47.1	54.7	60.8
THRSP OE	44.3	29.7	25.2	30.4	47.2	53.9	42.1	53.3	44.7
(f). OBAT: Preference index (n=9-10/group)
WT	2.12	3.17	0.97	1.71	0.96	0.93	1.63	0.94	1.07	1.44
THRSP KO	1.5	1.33	0.98	0.83	1.41	0.93	1.09	0.89	1.21	1.55
THRSP OE	0.8	0.42	0.34	0.44	0.89	1.17	0.73	1.14	0.81
Experiment	Dataset
Figure 3
(a). Barnes maze: Latency time (n=8/group)	Day 1								Day 2								Day 3								Day 4
WT	128.5	152	80	120	180	112.5	169.5	134.643	51.5	99.5	150	150	41.5	6	81	82.7857	75.5	115.5	62.5	73.5	17	22.5	28	56.3571	27.5	38.5	27.5	41.5	40.5	4.5	28	29.7143
THRSP KO	148	78.5	144.5	100	100	105.5	119.5	113.714	54	40.5	17	63.5	68	29.5	28	42.9286	77.5	38	13	16.5	74	11	31.5	37.3571	7	59.5	20	53.5	60	2.5	62	37.7857
THRSP OE	119.5	114.5	140	180	125	150.5	155.5	136	100	93.5	112	166	102	81	147.5	104	106.5	144.5	109.5	102.5	131	98.5	72	89.5	88	76.5	100.5	82	124.5	69	75.5	39
(b). Barnes maze: Errors (n=8/group)	Day 1								Day 2								Day 3								Day 4
WT	6	9	5	10.5	8.5	6	9	7.71429	4.5	7	5.5	2.5	4.5	0.5	3.5	4	4	6.5	2.5	2	3	3	5	3.71429	1.5	2.5	1.5	3	4.5	1	2.5	2.35714
THRSP KO	8	13	7	7.5	8	8	7	8.35714	4.5	5.5	3	10.5	1	0.5	7.5	4.64286	2.5	3.5	3	0.5	0.5	2.5	2.5	2.14286	0.5	5	4	1	1.5	4.5	1.5	2.57143
THRSP OE	7.5	9.5	10	11	7.5	8	13	12.5	6.5	7.5	5	8.5	12	6.5	6.5	9.5	4.5	8.5	9.5	7.5	7.5	6	6.5	8.5	6	6	6	6.5	5.5	3	6	5.5
(c). Barnes maze: Probe trial (n=7/group)
Target
WT	7	10	8	9	7	10	12
THRSP KO	8	10	10	11	9	11	8
THRSP OE	5	7	6	2	8	4	5.33333
Positive
WT	1	5	2	3	2	7	3
THRSP KO	8	4	4	4	4	5	5
THRSP OE	9	10	7	9	5	8	8
Negative
WT	2	6	3	3	2	6	4
THRSP KO	8	6	5	4	3	2	0
THRSP OE	7	9	8	10	5	11	8.33333
Opposite
WT	3	5	2	2	3	4	1
THRSP KO	6	3	5	3	5	4	1
THRSP OE	9	5	4	7	6	7	6.33333
Experiment	Dataset
Figure 4
(a). EEG: Theta events (10 mins) (n=6/group)
10 mins
WT	963.122	1040.85	658.764	967.644	1634.16	1052.91
THRSP KO	441.77	1206.5	965.543	907.336	1138.35	931.899
THRSP OE	1963.5	1904	1050	1871	1540	1665.7
20 mins
WT	1050.59	928.869	653.892	973.194	1596.05	1040.52
THRSP KO	437.74	1882.28	925.238	1068.75	703.071	1003.41
THRSP OE	1571	2004	1412	1878	1601	1693.2
30 mins
WT	949.568	1244.4	907.638	987.822	1256.13	1069.11
THRSP KO	415.233	2176.18	980.977	826.518	843.452	1048.47
THRSP OE	1597	2110	1778	1544	1813	1768.4
40 mins
WT	1329.89	1056.87	944.948	943.712	1438.44	1142.77
THRSP KO	421.4	1616.03	973.361	706.982	748.307	893.216
THRSP OE	1639	1512	1913	1904	1777	1749
50 mins
WT	1490.37	951.135	786.875	948.354	1221.9	1079.73
THRSP KO	416.948	1241.16	914.52	817.863	719.525	822.004
THRSP OE	1590	1710	1566	1680	1712	1651.6
60 mins
WT	1014.48	1328.58	683.656	979.535	1436.58	1088.57
THRSP KO	408.306	1190.7	991.027	743.966	714.505	809.701
THRSP OE	1682	1529	1779	1455	1804	1649.8
(b). EEG: Total theta frequency (n=6/group)
WT	1133	1091.78	772.629	966.71	1430.55	1078.93
THRSP KO	423.566	1552.14	958.444	845.236	811.201	918.118
THRSP OE	1673.75	2294.83	1083	1722	1707.83	1696.28
Experiment	Dataset
Figure 5
(a). Striatal T4 level (n=6/group)
WT	405.125	408.387	416.725	334.95	538.5	333.85
THRSP KO	405.438	299.312	390.512	407.775	515.875	433.137
THRSP OE	391.9	402.78	399.6	300.96	412.52	416.62
(b). Striatal T3 level (n=6/group)
WT	22.81	12.36	16.65	17.73	18.34	15.36
THRSP KO	19.79	19.14	18.17	13.1	13.33	13.52
THRSP OE	11.27	5.31	11.14	9.22	10.3	11.65
(c). Brain weight (n=6/group)
WT	0.4234	0.4965	0.4289	0.4382	0.5071	0.4211
THRSP KO	0.5203	0.4758	0.4857	0.3936	0.4229	0.4004
THRSP OE	0.4286	0.3482	0.4381	0.4445	0.4483	0.38
(d). Body weight (n=6/group)
WT	17	24	25	23	24	26
THRSP KO	27	19	21	21	20	24
THRSP OE	24	24	23	25	25	27
(e). Brain-body weight ratio (n=6/group)
WT	0.02491	0.02069	0.01716	0.01905	0.01696	0.0162
THRSP KO	0.01927	0.01978	0.02313	0.01874	0.02115	0.01668
THRSP OE	0.01786	0.01451	0.01905	0.01778	0.01793	0.01407
Experiment	Dataset
Figure 6
(a). Y-maze: Total entry (n=10/group)	VEH										LT3 (10)										LT4 (10)
WT	23	26	23	22	25	21	19	25	19	21	17	16	19	19	17	23	26	18	20	28	24	23	25	20	24	30	30	21	21	24
THRSP OE	20	25	24	25	20	20	25	25	19	22	21	18	26	20	20	18	20	19	21	18	25	21	20	25	20	21	28	20	23	24
(b). Y-maze: Spontaenous alternations (n=10/group)	VEH										LT3 (10)										LT4 (10)
WT	70	78	75	74	58	74	68	34	65	30	77	76	77	100	80	80	64	75	100	98	70	67	72	75	69	71	57	93	63	100
THRSP OE	44	45	27	50	45	25	47	67	29	65	90	65	86	86	80	85	73	71	71	81	75	71	64	70	80	63	67	71	87	44
(c). NORT: Investigation time (n=10/group)	VEH										LT3 (10)										LT4 (10)
WT	62.56	90.56	57.72	61.56	54.38	62.56	41.87	52.72	40.7	53.4	97.72	73.57	66.23	90.75	80.54	87.59	97.72	93.59	95.77	44.87	87.59	29.19	98.1	51.72	87.19	52.55	60.77	97.35	42.88	47.22
THRSP OE	41.55	40.22	32.03	17.21	65.5	24.34	30.98	32.87	15.83	33.33	89.36	58.84	93.34	100.17	54.37	68.18	71.91	53.05	104.94	81.37	76.18	46.38	57.69	94.33	71.17	37.2	51.18	87.08	63.85	84.09
(d). NORT: Discrimination index (n=10/group)	VEH										LT3 (10)										LT4 (10)
WT	0.2	0.3	1	0.4	0.6	0.7	1	1	0.732535	0.5	0.626839	-0.10626	1	0.5	1	1	0.7	0.5	-0.30336	0.8	0.890888	1	0.5	0.6	1	0.645373	0.131579	-0.50007	0.5	0.9
THRSP OE	0.1	0.1	0.2	0.2	0.2	0.3	-0.1	0.5	-0.1	0.1	0.968664	0.315385	0.5	0.6	0.586971	0.744424	0.6	0.148873	0.481988	0.1	0.219298	0.58368	1	1	0.1	1	1	0.8	-0.1	0.5
(e). OBAT: Discrimination index (n=9-10/group)	VEH										LT3 (10)										LT4 (10)
WT	67.9	70	49.4	63.1	48.9	48.1	62	48.5	51.7	59	63.6	63.1	70.1	67.9	61.6	71.2	74.2	71.3	73.3	63.4	60.4	42.6	53.9	62.8	53	53.3	34.1	62.5	44.4	49.2
THRSP OE	44.3	29.7	25.2	30.4	47.2	53.9	42.1	53.3	44.7		58	54	51.7	67	58.8	55.7	43.2	52.2	58.5		41.9	39.3	47.6	40.8	50.6	39.2	24.8	51.4	58.1
(f). OBAT: Preference index (n=9-10/group)	VEH										LT3 (10)										LT4 (10)
WT	2.12	3.17	0.97	1.71	0.96	0.93	1.63	0.94	1.07	1.44	1.74	1.71	2.34	2.12	1.6	2.47	2.67	2.48	2.75	1.73	1.52	0.74	1.17	1.69	1.13	1.14	0.52	1.67	0.8	0.97
THRSP OE	0.8	0.42	0.34	0.44	0.89	1.17	0.73	1.14	0.81		1.38	1.17	1.07	2.03	1.43	1.26	1.76	1.09	1.41		0.72	0.65	0.91	0.69	1.02	0.65	0.33	1.06	1.38
Experiment	Dataset
Figure 7
(a). Barnes maze: Latency time (n=8/group)	Day 1								Day 2								Day 3								Day 4
VEH
WT	137.5	99.5	126.5	121.5	137	88.5	146	121	50.5	137	141.5	26	138	92.5	50.5	46	100	22.5	126	11	108.5	48	39.5	15	94.5	25	84.5	17.5	148.5	36.5	17	11.5
THRSP OE	119.5	114.5	140	180	125	150.5	155.5	136	180	93.5	112	166	72	81	147.5	104	106.5	144.5	130	113	131	98.5	72	89.5	119.5	76.5	100.5	122	124.5	69	75.5	39
T3 (10 mg·kg-1)
WT	102	100	160	108.5	90	143	95.5	73	59	58	73.5	79.5	142.5	67	32.5	109	99.5	96.5	81	17	105	29.5	31	60	31	28.5	50	34.5	30.5	7.5	9.5	13
THRSP OE	97.5	176	120.5	140	140	117	109	118	151.5	96.5	95	67.5	105.5	22.5	131.5	67.5	115	180	15.5	32.5	104.5	44	98.5	45.5	57	66	61	75	38	60	33.5	22.5
LT4 (10 mg·kg-1)
WT	130.5	92	132	118	132.5	143	127	109	90.5	65	98.5	130.5	55	104.5	105.5	170	120	93	68	97.5	100.5	17.5	110.5	101.5	43.5	115.5	19	10	41.5	79.5	15	46
THRSP OE	137.5	99.5	140.5	100.5	93.5	137.5	140.5	108	94	139	180	172.5	33.5	120.5	64	101.5	137.5	12.5	109.5	46.5	59	180	98.5	55.5	174.5	13	45.5	44.5	8	154	77.5	69
(b). Barnes maze: Errors (n=8/group)	Day 1								Day 2								Day 3								Day 4
VEH
WT	8	8	9	8.5	10.5	6.5	9.5	8	5.5	8	7	4.5	7.5	1.5	4	6	6	5.5	4.5	5.5	6.5	5.5	4	4.5	8.5	7	5.5	5	6	3.5	3	3
THRSP OE	7.5	9.5	12	11	10	8	13	12.5	6.5	10	10	6	12	9	9	9.5	9.5	8.5	10	11	7.5	8.5	5	8.5	8.5	6	6	7	5.5	5.5	5.5	7
T3 (10 mg·kg-1)
WT	6.5	7	7	6	7	11	5.5	7	4	7	5	4.5	4.5	4	6	4	2	2.5	6	7.5	2.5	5	5	3	1	1.5	3	4	3	4	5	3
THRSP OE	10	10	5.5	7	10	10	7	10	7	7	13	16	5.5	1	6.5	4	6.5	0.5	6.5	10.5	8.5	6	8	3.5	9.5	3	1.5	5.5	9	3	8	5
LT4 (10 mg·kg-1)
WT	10	9	11	8.5	6.5	11	10	9	9	8	3.5	7	5	4.5	7	6.5	4	4.5	0.5	3	4	2.5	4.5	4	2.5	8	2	1	4	5.5	1.5	3.5
THRSP OE	10.5	6	6.5	11	9.5	5.5	9	5	5.5	6.5	7	7.5	10	7	10	8.5	3.5	4.5	3.5	6.5	10	6.5	9	7.5	7	0.5	5	7.5	2	2.5	4	4
(c). Barnes maze: Probe trial (n=8/group)	Dataset
Target	VEH						T3 (10 mg·kg-1)						T4 (10 mg·kg-1)
WT	10	8	10	9	12	8	12	15	10	14	12	18	11	10	10	11	10	8
THRSP OE	4	4	5	6	6	7	11	15	10	14	15	10	11	8	10	7	10	8
Positive
WT	3	4	3	4	8	2	6	4	4	4	3	6	1	8	6	5	4	3
THRSP OE	7	8	5	8	9	7	2	8	2	5	5	3	5	5	2	6	5	8
Negative
WT	1	2	2	4	3	2	3	6	4	5	5	7	5	3	5	7	3	6
THRSP OE	8	10	7	6	8	9	4	8	2	5	5	3	2	8	3	6	4	3
Opposite
WT	2	3	4	4	1	2	6	1	5	4	3	5	6	6	4	6	4	5
THRSP OE	7	8	7	8	6	8	3	2	2	4	5	3	7	2	4	5	8	4
Experiment	Dataset
Figure 8
(a). EEG: Theta events (10 mins bin) (n=12/group)
WT
0 mins	515	958	4125	1153	452	977	1210	449	1166	409	1696	876
10 mins	561	1093	3666	1129	404	1093	1146	534	1268	529	1266	853
20 mins	550	1143	340	1160	445	1533	1079	693	1194	564	1574	1123
30 mins	606	988	360	1140	468	1425	985	499	1498	660	1527	1188
40 mins	754	968	486	1100	393	1587	918	510	1402	872	1808	1333
50 mins	837	968	1198	1058	457	940	980	503	1435	928	1949	1351
60 mins	1033	982	270	1001	398	733	961	550	1717	1042	1734	1422
THRSP OE
0 mins	2010	1889	1057	3130	1058	1809	1302	1479	1393	1264	1592	1176
10 mins	1917	1919	1043	2612	794	1271	1469	1324	1351	1475	1491	1249
20 mins	1571	2004	1412	2878	883	1601	1266	1253	1405	1640	1865	1487
30 mins	1597	2110	1778	2544	1687	1813	1264	1149	1397	1603	2221	1680
40 mins	1639	1512	1913	2904	1328	1777	1356	1250	1230	1494	1555	1532
50 mins	1590	1710	1566	2680	1044	1712	1269	1376	1435	1383	1192	1267
60 mins	1682	1529	1779	2455	1043	1804	1367	1227	1191	1286	1532	1121
(b). EEG: Theta events (10 mins) (n=12/group)	Dataset
WT (VEH)
(-10) mins	585	1117	2565	1239	389	1895	722	1316	1448	531	1328	1289
0 mins	515	958	4125	1153	452	1693	977	1210	1443	449	1166	1381
10 mins	561	1093	3666	1129	404	1730	1093	1146	1474	534	1268	1642
20 mins	550	1143	340	1160	445	1637	1533	1079	1394	693	1194	1693
30 mins	606	988	360	1140	468	1688	1425	985	1613	499	1498	1866
40 mins	754	968	486	1100	393	1909	1587	918	1701	510	1402	1729
50 mins	837	968	1198	1058	457	1650	940	980	1229	503	1435	1992
60 mins	1033	982	270	1001	398	1542	733	961	1128	550	1717	1836
THRSP OE - T3 (10 mg·kg-1)
(-10) mins	1261.15	2270.88	1271.31	1053.68	1498.24	1412.57	1579.37	1520.51	1530.34	1333.98	1879.99	1128.37
0 mins	1206.3	2905.44	1273.86	1923.31	1347.79	1402.09	1342.26	1507.52	1544.41	1340.11	1776.72	1051.8
10 mins	1338.35	1019.72	1232.61	1083.63	1418.09	416.254	1473.21	1634.91	539.862	327.062	1852.91	1121.51
20 mins	1547.6	1082.85	1152.68	1273.9	1408.24	434.103	1235.65	1920.86	557.763	256.481	1738.23	1146.21
30 mins	1487.32	1050.06	1230.29	1120.2	1455.35	544.858	1383.33	1719.67	664.278	416.742	1498.99	1142.83
40 mins	1546.67	737.291	1202.59	1006.12	1238.96	483.086	1948.86	1622.01	731.243	438.094	2650.8	1236.88
50 mins	1580.64	755.303	1322.11	823.35	861.51	472.662	1487.15	2032.48	639.162	287.747	1889.86	1104.72
60 mins	1399.92	782.358	1211.39	1056.01	920.972	506.278	1255.92	1511.55	640.926	323.257	2117.48	1066.01
THRSP OE - T4 (10 mg·kg-1)
(-10) mins	2029.22	1461.08	3517.21	1309.56	1187.14	2030.73	1949.62	1358.34	1289.01	1127.82	583.061	1695.39
0 mins	2165.11	1098.81	2460.47	1267.36	2202.44	1751.4	1699.53	1233.64	1317.78	1029.84	616.657	1867.53
10 mins	2409.42	1207.13	549.588	942.451	215.529	1426.06	1914.05	1086.34	235.176	1047.55	521.842	1635.49
20 mins	2287.94	1158.03	687.488	589.592	447.108	1367.07	1833.79	1177.66	438.585	1025.97	485.199	1537.63
30 mins	1563.6	1063.86	517.291	646.793	328.428	1291.61	1840.35	1155.61	432.233	881.117	607.273	1400.85
40 mins	1449.21	1050.2	717.669	885.664	217.017	1365.83	2032.63	1202.15	621.835	910.627	646.023	1948.98
50 mins	1866.63	1063.67	932.853	742.807	387.644	1275.72	2097.05	1462.89	353.5	663.726	733.549	1753.37
60 mins	1981.59	1080.48	793.381	699.743	404.226	1209.37	1907.42	1303.17	515.325	908.854	804.652	1351.06
Experiment	Dataset
Figure 9
(a). Striatal T4 level (n=6/group)	VEH						T4 (10 mg·kg-1)
WT	435.5	427.7	433.14	398.28	389.5	393.02	491.06	843.8	606.08	646.24	533.86	618.44
THRSP OE	391.9	402.78	399.6	300.96	432.52	416.62	495.44	499.76	518.06	479.88	628.68	595.02
(b). Striatal T3 level (n=6/group)	VEH						T3 (10 mg·kg-1)
WT	15.45	23.89	19.35	17.86	22.82	16.79	36.59	34.47	46.06	41.23	39.37	50.91
THRSP OE	10.22	5.78	9.97	8.9	10.9	11.55	25.74	23.19	22.76	22.67	21.75	45
Experiment	Dataset
Figure 10
(a). MCT8 level (n=6/group)	VEH						T3 (10 mg·kg-1)						T4 (10 mg·kg-1)
WT	1	0.741787	0.770008	1	0.906434	0.895293	1	1.89614	1.29539	1	1.71957	1.1041	1	0.810981	0.482792	1	0.757582	0.894369
THRSP OE	0.789795	0.36858	0.5	0.499657	0.181472	0.154349	1.22002	1.28101	1.13488	1.09713	1.00652	0.935857	0.991058	1.01807	0.808191	1.03512	1.28398	1.01151
(b). TRα level (n=6/group)	VEH						T3 (10 mg·kg-1)						T4 (10 mg·kg-1)
WT	1.2	2	1.45	2	1.18621	1.05	2.5	3.05	2.655	1.5	2	3.185	1	1.03863	1.1831	1	0.659716	0.947339
THRSP OE	2.55	1.8	1.49637	3	1.71707	2.15	3.7	3.8	2	3.9	4	4	0.951546	0.902059	1.18249	1.39265	1.36652	1.42819
(c). TRβ level (n=6/group)	VEH						T3 (10 mg·kg-1)						T4 (10 mg·kg-1)
WT	1	1.7	1.5	1	1.1	0.737268	1	0.836966	1.14894	1	0.642792	1.47256	1	0.742514	0.88717	1	0.47966	0.656845
THRSP OE	1.21112	1.03	1.00993	1.09	1.07	0.708899	1.18041	0.209852	0.0768	1.4515	1.84174	1.84733	0.551256	0.530635	0.859622	1.32617	1.50256	1.29689

## Sheet: Supplementary Figures
Supplementary Figures: Statistical Analysis
Experiment	Sample size	Analyses	genotype	P value
Supplementary Figure 1
(a). THRSP protein levels: WT vs THRSP Hetero	n=6/group	Paired t-test; two-tailed	t=1.16, df=5	P = 0.299
(b). Y-maze test (Total entry): WT vs THRSP Hetero	n=10/group		t=1.71, df=9	P = 0.121
(c). Y-maze test (Spontaneous alternations): WT vs THRSP Hetero			t=0.502, df=9	P = 0.627
(d). NORT (Investigation time): WT vs THRSP Hetero			t=0.185, df=9	P = 0.857
(e). NORT (Discrimination index): WT vs THRSP Hetero			t=0.0836, df=9	P = 0.935
(f). OBAT (Recognition index): WT vs THRSP Hetero	n=9-10/group	Unpaired t-test; two-tailed	t=1.25, df=17	P = 0.228
(g). OBAT (Preference index): WT vs THRSP Hetero			t=0.842, df=17	P = 0.411
Experiment	Sample size	Analyses	genotype	P value	day	P value	genotype × day interaction	P value
Supplementary Figure 1
(h). Barnes maze: Latency time	n=8/group	Two-way RM ANOVA;	F (1, 14) = 0.903	P = 0.358	F (1.89, 26.4) = 44.7	P < 0.001	F (3, 42) = 0.610	P = 0.613
		Bonferroni’s test
WT: Day 1 vs. Day 4				P < 0.001
THRSP Hetero: Day 1 vs. Day 4				P < 0.001
(i). Barnes maze: Errors	n=8/group	Two-way RM ANOVA;	F (1, 14) = 0.118	P = 0.737	F (2, 28) = 24.9	P < 0.001	F (3, 42) = 0.953	P = 0.424
		Bonferroni’s test
WT: Day 1 vs. Day 4				P < 0.001
THRSP Het: Day 1 vs. Day 4				P < 0.001
	Size	Analyses	genotype	P value	quadrant	P value	genotype	P value
							× quadrant interaction
(j). Barnes maze: Probe trial	n=7/group	Two-way ANOVA;	F (1, 48) = 0.399	P = 0.531	F (3, 48) = 40.4	P < 0.001	F (3, 48) = 0.865	P = 0.466
		Bonferroni’s test
Target
WT vs. THRSP Hetero				P > 0.999
Positive
WT vs. THRSP Hetero				P > 0.999
Negative
WT vs. THRSP Hetero				P > 0.999
Opposite
WT vs. THRSP Hetero				P = 0.483
Experiment	Size	Analyses	genotype	P value	time	P value	genotype	P value
							× time interaction
Supplementary Figure 1
(k). EEG: Theta events (10 mins)	n=6/group	Two-way RM ANOVA;	F (1, 10) = 0.0395	P = 0.846	F (2.77, 27.7) = 1.14	P = 0.348	F (5, 50) = 1.05	P = 0.398
		Bonferroni’s test
10 mins
WT vs. THRSP Hetero				P > 0.999
20 mins
WT vs. THRSP Hetero				P > 0.999
30 mins
WT vs. THRSP Hetero				P > 0.999
40 mins
WT vs. THRSP Hetero				P > 0.999
50 mins
WT vs. THRSP Hetero				P > 0.999
60 mins
WT vs. THRSP Hetero				P > 0.999
(l). EEG (Total theta frequency): WT vs THRSP Hetero	n=6/group	Paired t-test; two-tailed	t=0.234, df=5	P = 0.824
Experiment	Sample size	Analyses	genotype	P value	day	P value	genotype × day interaction	P value
Supplementary Figure 1
(n). Striatal T4: WT vs THRSP Hetero	n=6/group	Paired t-test; two-tailed	t=0.339, df=5	P = 0.749
(o). Striatal T3: WT vs THRSP Hetero	n=6/group	Paired t-test; two-tailed	t=0.0907, df=5	P = 0.931
(p). Brain weight: WT vs THRSP Hetero	n=6/group	Paired t-test; two-tailed	t=0.354, df=5	P = 0.737
(q). Body weight: WT vs THRSP Hetero	n=6/group	Paired t-test; two-tailed	t=0.241, df=5	P = 0.819
(r). Brain-body weight ratio: WT vs THRSP Hetero	n=6/group	Paired t-test; two-tailed	t=0.0228, df=5	P = 0.983
Experiment	Sample size	Analyses	genotype	P value	day	P value	genotype × day interaction	P value
Supplementary Figure 2
(a). Open-field test: Distance moved	n=10/group	Two-way RM ANOVA;	F (2, 27) = 0.440	P = 0.648	F (1.69, 45.6) = 7.20	P = 0.003	F (4, 54) = 0.342	P = 0.848
D1		Bonferroni’s test
WT vs. THRSP Hetero				P > 0.999
WT vs. THRSP KO				P > 0.999
THRSP Hetero vs. THRSP KO				P > 0.999
D2
WT vs. THRSP Hetero				P = 0.654
WT vs. THRSP KO				P > 0.999
THRSP Hetero vs. THRSP KO				P > 0.999
D3
WT vs. THRSP Hetero				P > 0.999
WT vs. THRSP KO				P = 0.808
THRSP Hetero vs. THRSP KO				P > 0.999
(b). Open-field test: Movement duration	n=10/group	Two-way RM ANOVA;	F (2, 27) = 0.273	P = 0.763	F (1.51, 40.7) = 9.75	P < 0.001	F (4, 54) = 0.386	P = 0.818
D1		Bonferroni’s test
WT vs. THRSP Hetero				P > 0.999
WT vs. THRSP KO				P > 0.999
THRSP Hetero vs. THRSP KO				P > 0.999
D2
WT vs. THRSP Hetero				P > 0.999
WT vs. THRSP KO				P = 0.735
THRSP Hetero vs. THRSP KO				P > 0.999
D3
WT vs. THRSP Hetero				P > 0.999
WT vs. THRSP KO				P > 0.999
THRSP Hetero vs. THRSP KO				P = 0.833
	Sample size	Analyses	genotype	P value
(c). Cliff-avoidance test: Latency	n=10/group	one-way ANOVA; Bonferroni’s test	F (2, 27) = 0.932	P = 0.406
WT vs. THRSP Hetero				P > 0.999
WT vs. THRSP KO				P = 0.927
THRSP Hetero vs. THRSP KO				P = 0.626
(d). Cliff-avoidance test: Falling frequency	n=10/group	one-way ANOVA; Bonferroni’s test	F (2, 27) = 0.170	P = 0.845
WT vs. THRSP Hetero				P > 0.999
WT vs. THRSP KO				P > 0.999
THRSP Hetero vs. THRSP KO				P > 0.999
(e). Elevated-plus maze: Open arms entry	n=10/group	one-way ANOVA; Bonferroni’s test	F (2, 27) = 0.719	P = 0.496
WT vs. THRSP Hetero				P > 0.999
WT vs. THRSP KO				P > 0.999
THRSP Hetero vs. THRSP KO				P = 0.776
(f). Elevated-plus maze: Time spent	n=10/group	one-way ANOVA; Bonferroni’s test	F (2, 26) = 0.426	P = 0.657
WT vs. THRSP Hetero				P > 0.999
WT vs. THRSP KO				P > 0.999
THRSP Hetero vs. THRSP KO				P > 0.999
	Sample size	Analyses	genotype	P value	day	P value	genotype × day interaction	P value
(g). Rota-rod test: Latency	n=10/group	Two-way RM ANOVA;	F (2, 27) = 1.10	P = 0.346	F (1.92, 51.9) = 12.4	P < 0.001	F (4, 54) = 1.24	P = 0.304
D1		Bonferroni’s test
WT vs. THRSP Hetero				P = 0.811
WT vs. THRSP KO				P > 0.999
THRSP Hetero vs. THRSP KO				P = 0.312
D2
WT vs. THRSP Hetero				P = 0.906
WT vs. THRSP KO				P = 0.353
THRSP Hetero vs. THRSP KO				P > 0.999
D3
WT vs. THRSP Hetero				P > 0.999
WT vs. THRSP KO				P > 0.999
THRSP Hetero vs. THRSP KO				P > 0.999
(h). Rota-rod test: Falling frequency	n=10/group	Two-way RM ANOVA;	F (2, 27) = 0.689	P = 0.510	F (1.84, 49.8) = 8.07	P = 0.001	F (4, 54) = 0.323	P = 0.861
D1		Bonferroni’s test
WT vs. THRSP Hetero				P > 0.999
WT vs. THRSP KO				P > 0.999
THRSP Hetero vs. THRSP KO				P > 0.999
D2
WT vs. THRSP Hetero				P > 0.999
WT vs. THRSP KO				P > 0.999
THRSP Hetero vs. THRSP KO				P = 0.237
D3
WT vs. THRSP Hetero				P > 0.999
WT vs. THRSP KO				P = 0.710
THRSP Hetero vs. THRSP KO				P > 0.999
Experiment	Sample size	Analyses	genotype	p value
Supplementary Figure 3
(a). Plasma TSH level	n=6/group	one-way ANOVA; Bonferroni’s test	F (3, 20) = 0.336	P = 0.799
WT vs. THRSP OE				P > 0.999
WT vs. THRSP Hetero				P > 0.999
WT vs. THRSP KO				P > 0.999
THRSP OE vs. THRSP Hetero				P > 0.999
THRSP OE vs. THRSP KO				P > 0.999
(b). Plasma T4 level	n=6/group	one-way ANOVA; Bonferroni’s test	F (3, 20) = 1.61	P = 0.218
WT vs. THRSP OE				P > 0.999
WT vs. THRSP Hetero				P > 0.999
WT vs. THRSP KO				P > 0.999
THRSP OE vs. THRSP Hetero				P > 0.999
THRSP OE vs. THRSP KO				P > 0.999
(c). Plasma T3 level	n=6/group	one-way ANOVA; Bonferroni’s test	F (3, 20) = 0.753	P = 0.534
WT vs. THRSP OE				P > 0.999
WT vs. THRSP Hetero				P > 0.999
WT vs. THRSP KO				P > 0.999
THRSP OE vs. THRSP Hetero				P > 0.999
THRSP OE vs. THRSP KO				P > 0.999
Experiment	Sample size	Analyses	genotype	P value
Supplementary Figure 4
(b). Deiodinase 1 (dio1)	n=6/group	Paired t-test; two-tailed	t=1.70, df=5	P = 0.151
(c). Deiodinase 2 (dio2)	n=6/group	Paired t-test; two-tailed	t=2.73, df=5	P = 0.041
(d). Deiodinase 3 (dio3)	n=6/group	Paired t-test; two-tailed	t=0.180, df=5	P = 0.864
(e). Organic anion transporting polypeptide 1C1 (oatp1c1)	n=6/group	Paired t-test; two-tailed	t=0.808, df=5	P = 0.456
Experiment	Sample size	Analyses	genotype	p value
Supplementary Figure 5
(b). Heart (g)	n=6/group	one-way ANOVA; Bonferroni’s test	F (3, 20) = 0.160	P = 0.922
WT vs. THRSP OE				P > 0.999
WT vs. THRSP Hetero				P > 0.999
WT vs. THRSP KO				P > 0.999
THRSP OE vs. THRSP Hetero				P > 0.999
THRSP OE vs. THRSP KO				P = 0.999
(c). Lungs (g)	n=6/group	one-way ANOVA; Bonferroni’s test	F (3, 20) = 0.784	P = 0.517
WT vs. THRSP OE				P > 0.999
WT vs. THRSP Hetero				P > 0.999
WT vs. THRSP KO				P > 0.999
THRSP OE vs. THRSP Hetero				P > 0.999
THRSP OE vs. THRSP KO				P = 0.954
(d). Liver (g)	n=6/group	one-way ANOVA; Bonferroni’s test	F (3, 19) = 0.244	P = 0.865
WT vs. THRSP OE				P > 0.999
WT vs. THRSP Hetero				P > 0.999
WT vs. THRSP KO				P > 0.999
THRSP OE vs. THRSP Hetero				P > 0.999
THRSP OE vs. THRSP KO				P > 0.999
(e). Spleen (g)	n=6/group	one-way ANOVA; Bonferroni’s test	F (3, 19) = 0.724	P = 0.550
WT vs. THRSP OE				P > 0.999
WT vs. THRSP Hetero				P > 0.999
WT vs. THRSP KO				P > 0.999
THRSP OE vs. THRSP Hetero				P > 0.999
THRSP OE vs. THRSP KO				P > 0.999
(f). Kidneys (g)	n=6/group	one-way ANOVA; Bonferroni’s test	F (3, 20) = 0.441	P = 0.726
WT vs. THRSP OE				P > 0.999
WT vs. THRSP Hetero				P > 0.999
WT vs. THRSP KO				P > 0.999
THRSP OE vs. THRSP Hetero				P > 0.999
THRSP OE vs. THRSP KO				P > 0.999
(g). Testes (g)	n=6/group	one-way ANOVA; Bonferroni’s test	F (3, 19) = 0.361	P = 0.782
WT vs. THRSP OE				P > 0.999
WT vs. THRSP Hetero				P > 0.999
WT vs. THRSP KO				P > 0.999
THRSP OE vs. THRSP Hetero				P > 0.999
THRSP OE vs. THRSP KO				P > 0.999
Experiment	Sample size	Analyses	genotype	P value	treatment	P value	genotype × treatment interaction	P value
Supplementary Figure 6
(a). Y-maze test: Total entry (T4 treatment)	n=10/group	Two-way ANOVA; Bonferroni’s test	F (1, 54) = 1.48	P = 0.228	F (2, 54) = 0.787	P = 0.460	F (2, 54) = 0.236	P = 0.790
VEH:WT vs. VEH:THRSP OE				P > 0.999
VEH:WT vs. LT4 (2.5):WT				P = 0.995
VEH:WT vs. LT4 (5):WT				P = 0.999
VEH:THRSP OE vs. LT4 (2.5):THRSP OE				P = 0.978
VEH:THRSP OE vs. LT4 (5):THRSP OE				P = 0.773
LT4 (2.5):WT vs. LT4 (2.5):THRSP OE				P = 0.995
LT4 (5):WT vs. LT4 (5):THRSP OE				P = 0.809
LT4 (2.5):WT vs. LT4 (5):WT				P > 0.999
LT4 (2.5):THRSP OE vs. LT4 (5):THRSP OE				P = 0.991
(b). Y-maze test: Spontaneous alternations (T4)	n=10/group	Two-way ANOVA; Bonferroni’s test	F (1, 54) = 11.4	P = 0.001	F (2, 54) = 0.154	P = 0.858	F (2, 54) = 1.72	P = 0.189
VEH:WT vs. VEH:THRSP OE				P = 0.016
VEH:WT vs. LT4 (2.5):WT				P = 0.946
VEH:WT vs. LT4 (5):WT				P = 0.987
VEH:THRSP OE vs. LT4 (2.5):THRSP OE				P = 0.552
VEH:THRSP OE vs. LT4 (5):THRSP OE				P = 0.889
LT4 (2.5):WT vs. LT4 (2.5):THRSP OE				P = 0.965
LT4 (5):WT vs. LT4 (5):THRSP OE				P = 0.566
LT4 (2.5):WT vs. LT4 (5):WT				P > 0.999
LT4 (2.5):THRSP OE vs. LT4 (5):THRSP OE				P = 0.990
(c). Y-maze test: Total entry (T3 treatment)	n=10/group	Two-way ANOVA; Bonferroni’s test	F (1, 54) = 0.0308	P = 0.861	F (2, 54) = 3.56	P = 0.035	F (2, 54) = 0.348	P = 0.708
VEH:WT vs. VEH:THRSP OE				P > 0.999
VEH:WT vs. LT4 (2.5):WT				P = 0.942
VEH:WT vs. LT4 (5):WT				P = 0.370
VEH:THRSP OE vs. LT4 (2.5):THRSP OE				P = 0.508
VEH:THRSP OE vs. LT4 (5):THRSP OE				P = 0.556
LT4 (2.5):WT vs. LT4 (2.5):THRSP OE				P = 0.973
LT4 (5):WT vs. LT4 (5):THRSP OE				P > 0.999
LT4 (2.5):WT vs. LT4 (5):WT				P = 0.893
LT4 (2.5):THRSP OE vs. LT4 (5):THRSP OE				P > 0.999
(d). Y-maze test: Spontaneous alternations (T3)	n=10/group	Two-way ANOVA; Bonferroni’s test	F (1, 54) = 8.62	P = 0.005	F (2, 54) = 1.06	P = 0.352	F (2, 54) = 3.23	P = 0.048
VEH:WT vs. VEH:THRSP OE				P = 0.013
VEH:WT vs. LT4 (2.5):WT				P = 0.142
VEH:WT vs. LT4 (5):WT				P = 0.993
VEH:THRSP OE vs. LT4 (2.5):THRSP OE				P = 0.883
VEH:THRSP OE vs. LT4 (5):THRSP OE				P = 0.856
LT4 (2.5):WT vs. LT4 (2.5):THRSP OE				P > 0.999
LT4 (5):WT vs. LT4 (5):THRSP OE				P = 0.504
LT4 (2.5):WT vs. LT4 (5):WT				P = 0.387
LT4 (2.5):THRSP OE vs. LT4 (5):THRSP OE				P > 0.999
Experiment	Sample size	Analyses	genotype	P value
Supplementary Figure 7
(a). Y-maze: Total entry (WT - VEH vs WT - UK 5099)	n=10/group	Paired t-test; two-tailed	t=0.372, df=9	P = 0.718
(b). Y-maze: Spontaenous alternations (WT - VEH vs WT - UK 5099)	n=10/group	Paired t-test; two-tailed	t=2.60, df=9	P = 0.029
(c). NORT: Investigation time (WT - VEH vs WT - UK 5099)	n=10/group	Paired t-test; two-tailed	t=1.50, df=9	P = 0.167
(d). NORT: Discrimination index (WT - VEH vs WT - UK 5099)	n=10/group	Paired t-test; two-tailed	t=3.28, df=9	P = 0.010

## Sheet: Supplementary Fig - Raw dataset
Supplementary Figures: Raw datasets
Experiment	Dataset
Supplementary Figure 1
(a). THRSP protein levels (n=6/group)
WT	0.968762	1.04273	0.988511	1.04407	0.959693	1.29623
THRSP HET	1.01995	1.08257	1.02284	0.790581	0.933903	1.01264
Experiment	Dataset
(b). Y-maze test (Total entry) (n=10/group)
WT	15	27	28	26	13	35	8	20	13	24
THRSP HET	23	24	33	31	18	26	21	26	16	24
(c). Y-maze test (Spontaneous alternations) (n=10/group)
WT	34	59	46	50	54	52	47	51	44	56
THRSP HET	43	71	45	66	35	43	64	42	49	54
(d). NORT (Investigation time) (n=10/group)
WT	83.04	45.37	63.5	63.23	61	41	32	47	52	59
THRSP HET	97.13	64.6	18.69	50.55	80	115.45	31	27	24	58
(e). NORT (Discrimination index) (n=10/group)
WT	0.8	0.6	0.4	0.6	0.5	0.2	0.3	0.4	0.5	0.1
THRSP HET	0.2	0.1	0.5	0.8	0.7	0.4	0.9	0.3	0.2	0.4
(f). OBAT (Recognition index) (n=9-10/group)
WT	67.9	76	49.4	63.1	48.9	48.1	62	48.5	51.7	59
THRSP HET	66.3	57.1	49.7	42.5	51.8	54.6	44.9	45.9	58.9
(g). OBAT (Preference index) (n=9-10/group)
WT	2.12	3.17	0.97	1.71	0.96	0.93	1.63	0.94	1.07	1.44
THRSP HET	1.96	1.33	0.99	1.74	1.07	1.2	0.82	0.85	1.44
Experiment	Dataset
(h). Barnes maze: Latency time (n=8/group)
WT
Day 1	128.5	152	80	120	180	112.5	169.5	134.643
Day 2	51.5	99.5	150	150	41.5	6	81	82.7857
Day 3	75.5	115.5	62.5	73.5	17	22.5	28	56.3571
Day 4	27.5	38.5	27.5	41.5	40.5	4.5	28	29.7143
THRSP Hetero
Day 1	165.5	130	113.5	98.5	145	164	101	131.071
Day 2	94	75	52	100	132.5	71.5	48.5	81.9286
Day 3	16.5	19.5	44.5	55	22	32.5	37.5	32.5
Day 4	65	29.5	15	18	16.5	33.5	13.5	27.2857
(i). Barnes maze: Errors (n=8/group)
WT
Day 1	6	9	5	10.5	8.5	6	9	7.71429
Day 2	4.5	7	5.5	2.5	4.5	0.5	3.5	4
Day 3	4	6.5	2.5	2	3	3	5	3.71429
Day 4	1.5	2.5	1.5	3	4.5	1	2.5	2.35714
THRSP Hetero
Day 1	7.5	6	7	6.5	7.5	5	10.5	7.14286
Day 2	9.5	7	5	4	3.5	1	7	5.28571
Day 3	8	4	1.5	3.5	1.5	4	1.5	3.42857
Day 4	1	1.5	2.5	1.5	3.5	2.5	6.5	2.71429
Experiment	Dataset
(j). Barnes maze: Probe trial (n=7/group)
Target
WT	7	10	8	9	7	10	12
THRSP HET	8	10	9	10	10	7	11
Positive
WT	1	5	2	3	2	7	3
THRSP HET	6	1	1	1	4	2	4
Negative
WT	2	6	3	3	2	6	4
THRSP HET	5	3	4	2	4	5	3
Opposite
WT	3	5	2	2	3	4	1
THRSP HET	8	4	3	4	2	4	5
Experiment	Dataset
(k). EEG: Theta events (10 mins) (n=6/group)
10 mins
WT	963.122	1040.85	658.764	967.644	1634.16	1052.91
THRSP HET	1111.8	960.547	380.922	1225.48	882.324	912.216
20 mins
WT	1050.59	928.869	653.892	973.194	1596.05	1040.52
THRSP HET	1900.09	983.979	880.846	1137.96	916.569	1163.89
30 mins
WT	949.568	1244.4	907.638	987.822	1256.13	1069.11
THRSP HET	1682.97	885.669	630.359	1145.33	1065.97	1082.06
40 mins
WT	1329.89	1056.87	944.948	943.712	1438.44	1142.77
THRSP HET	2051.49	771.709	425.799	1123.4	1041.14	1082.71
50 mins
WT	1490.37	951.135	786.875	948.354	1221.9	1079.73
THRSP HET	1789.73	523.795	409.018	1161.19	914.417	959.629
60 mins
WT	1014.48	1328.58	683.656	979.535	1436.58	1088.57
THRSP HET	1840.52	593.183	710.721	1123.6	1004.01	1054.4
(l). EEG (Total theta frequency) (n=6/group)	Dataset
WT	1133	1091.78	772.629	966.71	1430.55	1078.93
THRSP HET	1729.43	786.48	572.944	1152.83	970.738	1042.48
Experiment	Dataset
(n). Striatal T4 (n=6/group)
WT	405.125	408.387	416.725	334.95	538.5	333.85
THRSP HET	295.5	503.7	389.812	400.913	368.613	390.438
(o). Striatal T3 (n=6/group)
WT	22.81	12.36	16.65	17.73	18.34	15.36
THRSP HET	20.82	18.8	21.99	12.23	17.8	12.66
(p). Brain weight (n=6/group)
WT	0.4234	0.4965	0.4289	0.4382	0.5071	0.4211
THRSP HET	0.4094	0.4791	0.4809	0.4183	0.4567	0.4399
(q). Body weight (n=6/group)
WT	17	24	25	23	24	26
THRSP HET	23	22	26	21	22	23
(r). Brain-body weight ratio (n=6/group)
WT	0.02491	0.02069	0.01716	0.01905	0.01696	0.0162
THRSP HET	0.0178	0.02178	0.0158	0.01992	0.02076	0.01913
Experiment	Dataset
Supplementary Figure 2
(a). Open-field test: Distance moved (n=10/group)
D1
WT	2856.08	1249.06	2125.29	1877.39	1929.25	1402.19	1909.3	1169.61	1637.39	1621.57
THRSP HET	1641.57	1736.22	2374.52	2010.41	1465.44	1601.75	1532.93	1972.71	2548.71	1401.96
THRSP KO	1478.98	273.93	1040.66	2687.65	1076.82	1910.4	2093.31	2822.81	2183.12	2206.59
D2
WT	1290.67	1399.77	1239.24	1655.53	1167.53	1366.94	1557.81	1481.95	1002.57	1662.68
THRSP HET	1968.98	1608.77	1797.34	1180.59	1438.6	1352.82	991.44	1725.57	1963.15	1388.1
THRSP KO	883	998.74	1231.88	2475.81	1223.93	1643.97	1848.45	2223.3	1170.77	1935.65
D3
WT	1285.58	2282	1741.69	2236.91	912.96	697.84	775.64	936.86	300.57	1381.23
THRSP HET	2012.06	1777.8	2218.25	1218.63	1291.61	812.43	549.02	1072.68	1901.61	1277.95
THRSP KO	1027.11	1230.47	1254.73	1447.62	1456.06	1800.69	1236.64	1495.06	2721.5	1843.21
(b). Open-field test: Movement duration (n=10/group)	Dataset
D1
WT	479.77	229.56	321.49	325.61	314.1	241.41	254.04	192.03	277.44	266.1
THRSP HET	232.07	361.82	319.77	280.9	216	271.22	253.21	288.91	429.1	221.01
THRSP KO	100.75	16.8	262.26	430.38	350.4	281.61	317.77	426.21	387.67	329.78
D2
WT	312.77	263.05	161.83	275.89	171.67	219.55	225.89	223.72	177.01	260.43
THRSP HET	291.24	318.61	231.73	159.11	253.92	257.38	156.16	277.9	329.66	232.69
THRSP KO	135.95	163.53	178.35	387.01	348.74	272.44	268.44	269.54	360.08	286.45
D3
WT	244.03	349.13	228.4	344.01	124.46	96.76	97.93	128.79	315.94	206.33
THRSP HET	255.71	280.73	253.42	160.99	205.21	124.46	52.72	124.29	269.94	169
THRSP KO	163.15	301.42	319.15	212.38	160.41	256.26	196.7	211.83	150.14	267.93
(c). Cliff-avoidance test: Latency (n=10/group)	Dataset
WT	540	600	600	600	600	600	600	600	385	406
THRSP HET	600	600	469	600	600	600	405	600	600	600
THRSP KO	600	600	600	600	600	426	251	600	600	64
(d). Cliff-avoidance test: Falling frequency (n=10/group)	Dataset
WT	1	0	0	0	0	0	0	0	0	1
THRSP HET	0	0	1	0	0	0	1	0	0	0
THRSP KO	0	0	0	1	0	0	1	0	0	1
(e). Elevated-plus maze: Open arms entry (n=10/group)	Dataset
WT	28.6	21.4	27.8	31.8	25.9	26.5	63	53.3	63.2	66.7
THRSP HET	27.8	34.6	27.3	41.9	47.8	51.9	13.3	26.5	63	53.3
THRSP KO	36.4	42.9	40	26.5	63	53.3	63.2	66.7	40	37.5
(f). Elevated-plus maze: Time spent (n=10/group)	Dataset
WT	11.4	8.5	10.3	10.6	17.1	10	4.7	29.3	17.6	17.5
THRSP HET	8.7	8.7	5	26.6	14.3	33.9	9.5	10	29.3	17.6
THRSP KO	9.8	12.9	12.4	10	29.3	17.6	17.5	4.7	2.9	13.0111
(g). Rota-rod test: Latency (n=10/group)	Dataset
D1
WT	209	160	600	34	8	8	600	24	23	316
THRSP HET	600	600	600	600	600	3	8	21	40	257
THRSP KO	600	190	103	33	37	41	30	15	315	81
D2
WT	600	600	600	155	600	600	600	185	600	269
THRSP HET	333	49	600	600	600	600	31	170	157	600
THRSP KO	600	355	198	458	158	600	42	119	146	600
D3
WT	600	600	600	168	153	174	600	524	498	535
THRSP HET	600	600	600	600	524	600	28	600	124	600
THRSP KO	600	133	284	600	20	335	109	600	600	600
(h). Rota-rod test: Falling frequency (n=10/group)	Dataset
D1
WT	7	3	0	15	4	4	0	8	1	3
THRSP HET	0	0	0	0	0	6	15	8	15	3
THRSP KO	0	8	14	6	7	1	2	11	2	2
D2
WT	0	0	0	10	0	0	0	10	0	2
THRSP HET	2	1	0	0	0	0	5	1	2	0
THRSP KO	0	9	3	1	5	0	4	10	3	0
D3
WT	0	0	0	3	3	5	0	1	1	1
THRSP HET	0	0	0	0	1	0	5	1	9	0
THRSP KO	0	10	3	0	10	1	9	0	0	0
Experiment	Dataset
Supplementary Figure 3
(a). Plasma TSH level (n=6/group)
WT	106.44	119.83	164.92	113.135	142.375	135.68
THRSP Hetero	129.2	136.03	132.38	92.615	134.205	130.79
THRSP KO	126.24	143.36	114.13	134.8	178.745	110.185
THRSP OE	116.94	111.34	170.97	110.15	99.54	125.66
(b). Plasma T4 level (n=6/group)
WT	410.2	459.95	419.938	248.15	271.7	383.65
THRSP Hetero	445.625	421.312	394.65	396.375	411.65	427.512
THRSP KO	424.7	413.938	453.05	463.062	461.5	439.175
THRSP OE	516.09	527.46	345.81	370.88	337.13	393.23
(c). Plasma T3 level (n=6/group)
WT	14.889	16.302	23.019	20.097	14.31	14.031
THRSP Hetero	15.549	15.402	20.439	21.888	20.58	20.487
THRSP KO	17.883	18.765	18.612	18.444	14.493	17.613
THRSP OE	19.91	17.2	17.49	16.98	17.2	13.26
Experiment	Dataset
Supplementary Figure 4
(b). Deiodinase 1 (dio1) (n=6/group)
WT	0.89	0.88	1.23	1.04	0.97	1.03
THRSP OE	1.05	1.19	1.87	1.04	0.82	1.2
(c). Deiodinase 2 (dio2) (n=6/group)
WT	1.56	1.05	1.07	0.9	0.68	0.98
THRSP OE	1.24	1.24	2.2	1.83	2.04	1.99
(d). Deiodinase 3 (dio3) (n=6/group)
WT	0.67	0.87	0.91	0.79	1.17	2.03
THRSP OE	1.61	1.45	1.17	0.53	0.56	0.76
(e). Organic anion transporting polypeptide 1C1 (oatp1c1) (n=6/group)
WT	0.71	0.97	1.19	0.97	1.2	1.04
THRSP OE	1.95	1.19	0.94	1.12	0.79	1.23
Experiment	Dataset
Supplementary Figure 5
(b). Heart (g) (n=6/group)
WT	0.1508	0.1104	0.1598	0.1043	0.1442	0.1089
THRSP Hetero	0.1094	0.1253	0.1145	0.1039	0.1683	0.1095
THRSP KO	0.131	0.0831	0.0866	0.1904	0.1302	0.18
THRSP OE	0.1246	0.117	0.1167	0.1561	0.1475	0.1
(c). Lungs (g) (n=6/group)
WT	0.1597	0.1557	0.1226	0.1526	0.2612	0.2745
THRSP Hetero	0.1842	0.2604	0.2216	0.1294	0.1386	0.175
THRSP KO	0.1548	0.1001	0.1965	0.1275	0.1462	0.214
THRSP OE	0.2169	0.2349	0.172	0.1761	0.2387	0.15
(d). Liver (g) (n=6/group)
WT	1.3455	0.9444	0.8705	0.9962	1.223	1.7858
THRSP Hetero	1.9745	1.2943	1.043	1.0303	0.8098	1.0464
THRSP KO	0.9668	1.499	1.6577	0.9734	1.2589	1.27116
THRSP OE	1.3682	1.2246	1.2696	1.3684	1.5728	1.17
(e). Spleen (g) (n=6/group)
WT	0.0995	0.1043	0.1109	0.094	0.1414	0.1638
THRSP Hetero	0.1005	0.0769	0.1471	0.1101	0.1092	0.1281
THRSP KO	0.1471	0.1052	0.1758	0.1341	0.1117	0.13478
THRSP OE	0.0755	0.0945	0.1932	0.095	0.0939	0.1
(f). Kidneys (g) (n=6/group)
WT	0.3525	0.2695	0.2471	0.4443	0.277	0.2336
THRSP Hetero	0.241	0.3115	0.3874	0.2857	0.4948	0.263
THRSP KO	0.2244	0.1693	0.4595	0.2895	0.30112	0.421
THRSP OE	0.4082	0.3264	0.3226	0.4248	0.3582	0.3
(g). Testes (g) (n=6/group)
WT	0.2092	0.1633	0.1599	0.1827	0.1585	0.1654
THRSP Hetero	0.1681	0.2235	0.1583	0.1658	0.134	0.1662
THRSP KO	0.1904	0.1907	0.11	0.1804	0.2254	0.17938
THRSP OE	0.1982	0.1564	0.1597	0.1869	0.2126	0.2
Experiment	Dataset
Supplementary Figure 6
(a). Y-maze test: Total entry (n=10/group)	VEH										LT4 (2.5 mg∙kg-1)										LT4 (5 mg∙kg-1)
WT	23	26	23	22	27	21	19	27	19	25	20	22	19	22	20	16	24	29	32	20	23	20	20	23	21	25	28	21	22	23
THRSP OE	20	25	24	25	20	19	28	25	19	22	20	20	25	20	20	31	19	21	21	19	20	19	25	20	18	22	17	21	20	25
(b). Y-maze test: Spontaneous alternations (n=10/group)	VEH										LT4 (2.5 mg∙kg-1)										LT4 (5 mg∙kg-1)
WT	70	78	75	74	78	74	88	84	65	67	40	75	80	80	52	79	82	74	80	71	77	67	73	58	80	72	77	89	61	70
THRSP OE	64	63	57	50	65	65	47	67	59	65	61	65	71	70	60	76	73	74	74	53	64	54	72	70	63	50	80	47	63	87
(c). Y-maze test: Total entry (n=10/group)	VEH										LT3 (2.5 mg∙kg-1)										LT3 (5 mg∙kg-1)
WT	23	26	23	22	25	21	19	25	19	21	26	15	22	23	22	23	24	16	18	23	20	23	20	22	24	19	17	16	18	19
THRSP OE	20	25	24	25	20	20	25	25	19	22	18	15	17	20	20	19	17	26	26	24	24	20	22	18	20	20	23	20	17	19
(d). Y-maze test: Spontaneous alternations (n=10/group)	VEH										LT3 (2.5 mg∙kg-1)										LT3 (5 mg∙kg-1)
WT	70	78	75	74	78	74	88	84	65	80	80	54	65	70	60	36	77	86	69	52	75	60	69	60	71	100	67	79	88	71
THRSP OE	64	65	57	50	65	65	47	67	59	65	68	60	65	67	57	50	87	75	67	59	54	63	54	70	70	60	62	67	82	76
Experiment	Dataset
Supplementary Figure 7
(a). Y-maze: Total entry (n=10/group)	VEH										UK 5099 (5 mg∙kg-1)
WT	35	38	22	28	36	35	36	35	36	39	37	34	34	33	39	29	32	41	35	33
(b). Y-maze: Spontaenous alternations (n=10/group)	VEH										UK 5099 (5 mg∙kg-1)
WT	61	50	80	81	71	76	71	73	74	70	43	69	53	52	57	67	67	59	64	65
(c). NORT: Investigation time (n=10/group)	VEH										UK 5099 (5 mg∙kg-1)
WT	34.734	37.485	43.443	64.662	51.003	46.998	50.751	34.083	50.151	40.539	34.134	51.099	17.919	44.643	45.546	27.978	23.022	53.955	49.65	29.481
(d). NORT: Discrimination index (n=10/group)	VEH										UK 5099 (5 mg∙kg-1)
WT	0.6	0.4	0.4	0.7	0.3	0.1	0.6	0.3	0.4	0.3	0.4	0.4	0.1	0.4	0.1	0.2	-0.2	-0.3	0.3	-0.1
